# Supplementary material for: Chitosan and Chitosan Nanoparticles Differentially Alleviate Salinity Stress in Phaseolus vulgaris L. Plants
Source: Plants (Basel). 2024 Jan 29;13(3):398. doi: 10.3390/plants13030398 (PMC10857083; doi:10.3390/plants13030398)
Supplement: Supplementary file 1 [file plants-13-00398-s001.zip]

Archive with 1 entries (1 files):
- plants-2721936-supplementary.pdf
